# Supplementary material for: Enhancing 1,3-Propanediol Productivity in the Non-Model Chassis Clostridium beijerinckii through Genetic Manipulation
Source: Microorganisms. 2023 Jul 22;11(7):1855. doi: 10.3390/microorganisms11071855 (PMC10383064; doi:10.3390/microorganisms11071855)
Supplement: Supplementary file 1 [file microorganisms-11-01855-s001.zip]

Archive with 1 entries (1 files):
- microorganisms-2483047-supplementary.pdf
